# Supplementary material for: Serological Investigations on West Nile Virus in Horses in Kazakhstan
Source: Microorganisms. 2025 Nov 6;13(11):2541. doi: 10.3390/microorganisms13112541 (PMC12654397; doi:10.3390/microorganisms13112541)
Supplement: Supplementary file 1 [file microorganisms-13-02541-s001.zip]

Archive with 1 entries (1 files):
- microorganisms-3919979-supplementary.pdf
